# Supplementary material for: Transcription factors MdEIL1 and MdHY5 integrate ethylene and light signaling to promote chlorophyll degradation in mature apple peels
Source: Hortic Res. 2024 Nov 21;12(3):uhae324. doi: 10.1093/hr/uhae324 (PMC11997652; doi:10.1093/hr/uhae324)
Supplement: Web_Material_uhae324 [file web_material_uhae324.zip]

Archive with 11 entries (11 files):
- FigS1.pdf
- FigS10.pdf
- FigS2.pdf
- FigS3.pdf
- FigS4.pdf
- FigS5.pdf
- FigS6.pdf
- FigS7.pdf
- FigS8.pdf
- Supplemental Figures S1-S10.docx
- Supplemental Table S1.xlsx
