# Supplementary material for: Transcription factors MdEIL1 and MdHY5 integrate ethylene and light signaling to promote chlorophyll degradation in mature apple peels
Source: Hortic Res. 2024 Nov 21;12(3):uhae324. doi: 10.1093/hr/uhae324 (PMC11997652; doi:10.1093/hr/uhae324)
Supplement: Web_Material_uhae324 [file web_material_uhae324.zip › Supplemental Table S1.xlsx]

## Sheet: Sheet1
Table S1. Primers used in this study.
Gene Name	Forward	Reverse	Purpose
MdActin	TGACCGAATGAGCAAGGAAATTACT	TACTCAGCTTTGGCAATCCACATC	RT-qPCR
MdERF17	GCCTTCATGGACACTGAT	AACTGACCGTTCATTTCATC
MdHY5	TGATTTGGAAGTGAGAGTCA	CTTGCCGTTGTGTTCTTC
MdEIL1	TTTGATGCTTTGGGACTTG	CTGGTTCACTGGTTGTTG
MdPPH	GACTAGCAAAAATATTCCCATCGGCAG	CGGTGTGTTGTTCATTTGACATCTGG
MdPAO	CTTCACACTATCATCGCCGCCAT	GTCCTTCTGGGTCAGCGGTTTG
MdNYC	GCGTGGGAATTTGAAGAAGGG	GCTCATTCAAATCAGCGTCTCCACC
MdACO1	GTTCTACAACCCAGGCAACG	TCTCAGAGCTCAGGCAGTTG
MdACS1	ACAGCCTCTCTAAGGATCTTGGTCT	TTTGGTTCTCGGCTATGTAGTTCTT
MdHY5-pRI101	GTCGACATGCAAGAGCAGGCGACG (Sal I)	CCCGGGATCCGCATTTGCACCACCA (Sma I)	Primers for gene transgene
MdEIL1-pRI101	GTCGACATGGTGATCTTTGAGGAGTTAGGTTT (Sal I)	CCCGGGTGGGAACCAGGGGTCTTGG (Sma I)
MdHY5-pGreenII0800	GTCGACGTGCTTTTATAAAAAATGGATATCAAAA (Sal I)	GGATCCTTCTACCTGCTAAATCCAATCAAACG (BamH I)	Luciferase reporter assay
MdERF17-pGreenII0800	GTCGACAAATAATCATTATTTAACACTTGTGTTTACATA (Sal I)	GGATCCGCAGTGAAAGTGCTTTTGCGA (BamH I)
MdHY5-pGreenII62	GGATCCATGCAAGAGCAGGCGACG (BamH I)	AAGCTTATCCGCATTTGCACCACCA (Hind III)
MdEIL1-pGreenII62	GGATCCATGGTGATCTTTGAGGAGTTAGGTTT (BamH I)	AAGCTTTGGGAACCAGGGGTCTTGG (Hind III)
MdHY5-pRI101	GTCGACATGCAAGAGCAGGCGACG (Sal I)	CCCGGGATCCGCATTTGCACCACCA (Sma I)	Instantaneous transformation
MdERF17-pRI101	GTCGACATGTCAAACCACTTCTCCAAAATCT (Sal I)	CCCGGGGAAATTCCAGAGGAAAGACTCCTG (Sma I)
MdEIL1-pRI101	GTCGACATGGTGATCTTTGAGGAGTTAGGT (Sal I)	CCCGGGTGGGAACCAGGGGTCTT (Sma I)
MdHY5-pTRV2	GAATTCATGCAAGAGCAGGCGACG (EcoR I)	GGTACCTTTGACTCTCACTTCCAAATCATTCA (Kpn I)
MdERF17-pTRV2	GAATTCATCCAGGTCGAGGCGGCG (EcoR I)	GGTACCGAAATTCCAGAGGAAAGACTCCTG (Kpn I)
MdEIL1-pTRV2	GAATTCTCGAGAATTGGAATTCAACAACC (EcoR I)	GGTACCTGGGAACCAGGGGTCTTGG (Kpn I)
MdHY5-pGADT7	CATATGATGCAAGAGCAGGCGACG (Nde I)	GGATCCATCCGCATTTGCACCACCA (BamH I)	Y1H assay
MdEIL1-pGADT7	CATATGATGGTGATCTTTGAGGAGTTAGGT (Nde I)	GGATCCTGGGAACCAGGGGTCTT (BamH I)
MdERF17-pHIS2	GAATTCAAATAATCATTATTTAACACTTGTGTTTACATA (EcoR I)	GAATTCGCAGTGAAAGTGCTTTTGCGA (Sac I)
MdHY5-pHIS2	GAATTCAGTTGGATTCTTCAATGCATATTAAAC (EcoR I)	GAATTCTTCTACCTGCTAAATCCAATCAAACG (Sac I)
MdEIL1-pET32a	GGATTCATGGTGATCTTTGAGGAGTTAGGT (BamH I)	GAATTCGTCGACTGGGAACCAGGGGTCTT (EcoR I)	EMSA assay
MdHY5-pET32a	GGATCCATGCAAGAGCAGGCGACG (BamH I)	GAATTCATCCGCATTTGCACCACCA (EcoR I)
MdHY5-TACAT-Hot Probe	GCTTCCCCGTAACCAAGAAATACATGCATTTTCCGTCCAGCACAC (3`Biotin)	GTGTGCTGGACGGAAAATGCATGTATTTCTTGGTTACGGGGAAGC (3`Biotin)
MdHY5-TACAT-Cold probe	GCTTCCCCGTAACCAAGAAATACATGCATTTTCCGTCCAGCACAC	GTGTGCTGGACGGAAAATGCATGTATTTCTTGGTTACGGGGAAGC
MdHY5-TACAT-Mutated probe	GCTTCCCCGTAACCAAGAAAGACTTGCATTTTCCGTCCAGCACAC(3`Biotin)	GTGTGCTGGACGGAAAATGCAAGTCTTTCT TGGTTACGGGGAAGC (3`Biotin)
MdERF17-TACAT1-Hot Probe	TAGATTATTGATCGTTAATATACATTATGAACTAACTCCACAAAA (3`Biotin)	TTTTGTGGAGTTAGTTCATAATGTATATTAACGATCAATAATCTA (3`Biotin)
MdERF17-TACAT2-Hot Probe	GTGTCCCCAATCCtATCATATACATATATATATGCACGTTGAAAA (3`Biotin)	TTTTCAACGTGCATATATATATGTATATGATAGGATTGGGGACAC (3`Biotin)
MdERF17-TACAT3-Hot Probe	GGTGAGGTTTGGGTTGAATTTACATAATGAGTCACTCATAGTAAA (3`Biotin)	TTTACTATGAGTGACTCATTATGTAAATTCAACCCAAACCTCACC (3`Biotin)
MdERF17-TACAT3-Cold probe	GGTGAGGTTTGGGTTGAATTTACATAATGAGTCACTCATAGTAAA	TTTACTATGAGTGACTCATTATGTAAATTCAACCCAAACCTCACC
MdERF17-TACAT3-Mutated probe	GGTGAGGTTTGGGTTGAATTCACAGAATGAGTCACTCATAGTAAA (3`Biotin)	TTTACTATGAGTGACTCATTCTGTGAATTCAACCCAAACCTCACC (3`Biotin)
MdERF17-G-box1-Hot Probe	GTGTGTTTTATTGCATCATTCACGTGTCATCTTTGCAAAAAATTAG (3`Biotin)	CTAATTTTTTGCAAAGATGACACGTGAATGATGCAATAAAACACAC (3`Biotin)
MdERF17-G-box2-Hot Probe	ATCATATACATATATATATGCACGTTGAAAACTTAGCTCCTTTGTT (3`Biotin)	AACAAAGGAGCTAAGTTTTCAACGTGCATATATATATGTATATGAT (3`Biotin)
MdERF17-G-box3-Hot Probe	CCGTATGAGGACAAATAACACACGTGCTTCGAAACCCGTCTCTCTG (3`Biotin)	CAGAGAGACGGGTTTCGAAGCACGTGTGTTATTTGTCCTCATACGG (3`Biotin)
MdERF17-G-box3-Cold probe	CCGTATGAGGACAAATAACACACGTGCTTCGAAACCCGTCTCTCTG	CAGAGAGACGGGTTTCGAAGCACGTGTGTTATTTGTCCTCATACGG
MdERF17-G-box3-Mutated probe	CCGTATGAGGACAAATAACATACGTCCTTCGAAACCCGTCTCTCTG (3`Biotin)	CAGAGAGACGGGTTTCGAAGGACGTATGTTATTTGTCCTCATACGG (3`Biotin)
MdHY5-pRI101	GTCGACATGCAAGAGCAGGCGACG (Sal I)	CCCGGGATCCGCATTTGCACCACCA (Sma I)	ChIP-qPCR assay
MdEIL1-pRI101	GTCGACATGGTGATCTTTGAGGAGTTAGGT (Sal I)	CCCGGGTGGGAACCAGGGGTCTT (Sma I)
proMdHY5-TACAT	CCCGTAACCAAGAAATACAT	TGGATTGGGGTTTGATCG
proMdERF17-G-box3	CCGTATGAGGACAAATAACAC	GGCTTCAGAGAGTGGTAG
proMdERF17-TACAT3	CAACGGTATAGTTACACTAAGG	GCATGGTGAGTTTGAATTG
MdHY5-pGBKT7	CATATGATGCAAGAGCAGGCGACG (Nde I)	GGATCCATCCGCATTTGCACCACCA (BamH I)	Y2H assay
MdEIL1-pGADT7	CATATGATGGTGATCTTTGAGGAGTTAGGT (Nde I)	GGATCCTGGGAACCAGGGGTCTT (BamH I)
MdHY5-CYFP	GGATCCATGCAAGAGCAGGCGACGAG (BamH I)	GTCGACATCCGCATTTGCACCACCAT (Sal I)	BiFC assay
MdEIL1-NYFP	GGATCCATGGTGATCTTTGAGGAGTT (BamH I)	GTCGACAACTCCTCAAAGATCACCAT (Sal I)
MdEIL1-pET32a	GGATCCATGGTGATCTTTGAGGAGTTAGGT (BamH I)	GAATTCGTCGACTGGGAACCAGGGGTCTT (EcoR I)	Pull-down assay
MdHY5-PGEX	GGATCCATGCAAGAGCAGGCGACG (BamH I)	GAATTCAATTCATCCGCATTTGCACCACCA (EcoR I)
